# Supplementary material for: Yttrium Doping of Perovskite Oxide La2Ti2O7 Nanosheets for Enhanced Proton Conduction and Gas Sensing Under HighHumidity Levels
Source: Sensors (Basel). 2025 Feb 2;25(3):901. doi: 10.3390/s25030901 (PMC11819912; doi:10.3390/s25030901)
Supplement: Supplementary file 1 [file sensors-25-00901-s001.zip]

Archive with 2 entries (2 files):
- references.pdf
- SI.pdf
